# Supplementary material for: Noradrenergic innervation across brain regions is altered by aging and by disease progression in a mouse model of Alzheimer’s disease neuropathology
Source: PLoS One. 2026 Feb 18;21(2):e0340611. doi: 10.1371/journal.pone.0340611 (PMC12915906; doi:10.1371/journal.pone.0340611)
Supplement: S1 Datasheet — (XLSX) [file pone.0340611.s002.xlsx]

## Sheet: Panels 1B-D, Combined
Panels 1B-D
Parameter (area)	Comparison, age	NTG (mean ± SEM)	APP (mean ± SEM)	F (ANOVA)	P value (ANOVA)	P value (multiple comparisons)
NET+ axon density (ML)	APP vs NTG, 2 months	1.0000 ± 0.0198	1.2406 ± 0.0253	28.23	<0.0001	<0.0001
	APP vs NTG, 6 months	1.0000 ± 0.0204	1.2652 ± 0.0287			<0.0001
	APP vs NTG, 12 months	1.0000 ± 0.0155	1.2024 ± 0.0236			<0.0001
	APP vs NTG, 20 months	1.0000 ± 0.0200	1.2237 ± 0.0298			<0.0001
NET+ axon density (Hilus)	APP vs NTG, 2 months	1.0000 ± 0.0112	1.0900 ± 0.0167	3.65	0.0018	0.0116
	APP vs NTG, 6 months	1.0000 ± 0.0181	1.0687 ± 0.0217			0.063
	APP vs NTG, 12 months	1.0000 ± 0.0224	1.0031 ± 0.0283			0.9163
	APP vs NTG, 20 months	1.0000 ± 0.0211	0.9810 ± 0.0227			0.7691
NET+ axon density (GCL)	APP vs NTG, 2 months	1.0000 ± 0.0275	0.9761 ± 0.0273	7.051	<0.0001	0.5322
	APP vs NTG, 6 months	1.0000 ± 0.0253	0.9022 ± 0.0336			0.0238
	APP vs NTG, 12 months	1.0000 ± 0.0148	0.8674 ± 0.0264			0.003
	APP vs NTG, 20 months	1.0000 ± 0.0232	0.8234 ± 0.0313			<0.0001
NET+ axon density (SLM)	APP vs NTG, 2 months	1.0000 ± 0.0235	1.2288 ± 0.0162	13.71	<0.0001	<0.0001
	APP vs NTG, 6 months	1.0000 ± 0.0305	1.0923 ± 0.0207			0.011
	APP vs NTG, 12 months	1.0000 ± 0.0225	1.0846 ± 0.0236			0.0175
	APP vs NTG, 20 months	1.0000 ± 0.0219	1.0377 ± 0.0149			0.225
NET+ axon density (CA3)	APP vs NTG, 2 months	1.0000 ± 0.0102	0.9464 ± 0.0169	1.556	0.1601	0.1567
	APP vs NTG, 6 months	1.0000 ± 0.0184	0.9738 ± 0.0159			0.53
	APP vs NTG, 12 months	1.0000 ± 0.0144	0.9963 ± 0.0186			0.8892
	APP vs NTG, 20 months	1.0000 ± 0.0284	0.9538 ± 0.0198			0.2171
NET+ axon density (CA1)	APP vs NTG, 2 months	1.0000 ± 0.0260	0.7817 ± 0.0180	33.61	<0.0001	<0.0001
	APP vs NTG, 6 months	1.0000 ± 0.0148	0.7634 ± 0.0263			<0.0001
	APP vs NTG, 12 months	1.0000 ± 0.0192	0.7571 ± 0.0279			<0.0001
	APP vs NTG, 20 months	1.0000 ± 0.0261	0.7328 ± 0.0170			<0.0001
NET+ axon density (Cortex)	APP vs NTG, 2 months	1.0000 ± 0.0277	0.9180 ± 0.0155	2.275	0.036	0.0362
	APP vs NTG, 6 months	1.0000 ± 0.0244	1.0004 ± 0.0240			0.9891
	APP vs NTG, 12 months	1.0000 ± 0.0207	0.9787 ± 0.0203			0.7496
	APP vs NTG, 20 months	1.0000 ± 0.0243	0.9416 ± 0.0162			0.1719

## Sheet: Panels 1B-D, Sex-segregated
Panels 1B-D
Parameter (area)	Comparison, age (sex)	NTG (mean ± SEM)	APP (mean ± SEM)	F (ANOVA)	P value (ANOVA)	P value (multiple comparisons)	Similar to Combined F+M?
NET+ axon density (ML)	APP vs NTG, 2 months (F)	0.9972 ± 0.0143	1.1815 ± 0.0290	12.84	<0.0001	0.0002	Yes
	APP vs NTG, 6 months (F)	1.0076 ± 0.0356	1.2198 ± 0.0389			<0.0001	Yes
	APP vs NTG, 12 months (F)	0.9699 ± 0.0179	1.1789 ± 0.0385			0.0001	Yes
	APP vs NTG, 20 months (F)	0.9817 ± 0.0264	1.1211 ± 0.0405			<0.0001	Yes
	APP vs NTG, 2 months (M)	1.0033 ± 0.0429	1.2996 ± 0.0243	19.92	<0.0001	<0.0001	Yes
	APP vs NTG, 6 months (M)	0.9909 ± 0.0188	1.3287 ± 0.0231			<0.0001	Yes
	APP vs NTG, 12 months (M)	1.0361 ± 0.0156	1.2219 ± 0.0298			0.0002	Yes
	APP vs NTG, 20 months (M)	1.0220 ± 0.0305	1.2362 ± 0.0470			<0.0001	Yes
NET+ axon density (Hilus)	APP vs NTG, 2 months (F)	0.9927 ± 0.0166	1.0673 ± 0.0237	1.853	0.1036	0.2418	Yes (similar trend but not significant with lower n)
	APP vs NTG, 6 months (F)	1.0183 ± 0.0274	1.0636 ± 0.0185			0.5653	Yes
	APP vs NTG, 12 months (F)	0.9814 ± 0.0378	1.0033 ± 0.0330			0.8408	Yes
	APP vs NTG, 20 months (F)	0.9828 ± 0.0344	0.9701 ± 0.0296			0.8408	Yes
	APP vs NTG, 2 months (M)	1.0088 ± 0.0155	1.1126 ± 0.0215	2.023	0.0798	0.1126	Yes (similar trend but not significant with lower n)
	APP vs NTG, 6 months (M)	0.9780 ± 0.0214	1.0759 ± 0.0486			0.1369	Yes
	APP vs NTG, 12 months (M)	1.0224 ± 0.0197	1.0031 ± 0.0470			0.7839	Yes
	APP vs NTG, 20 months (M)	1.0206 ± 0.0221	0.9920 ± 0.0367			0.7839	Yes
NET+ axon density (GCL)	APP vs NTG, 2 months (F)	0.9899 ± 0.0289	0.9207 ± 0.0324	2.706	0.0215	0.1876	Yes
	APP vs NTG, 6 months (F)	1.0199 ± 0.0452	0.9048 ± 0.0403			0.0754	Yes (similar trend but not significant with lower n)
	APP vs NTG, 12 months (F)	0.9868 ± 0.0206	0.8806 ± 0.0315			0.1101	Yes (similar trend but not significant with lower n)
	APP vs NTG, 20 months (F)	0.9898 ± 0.0427	0.8560 ± 0.0392			0.0521	Yes (similar trend but not significant with lower n)
	APP vs NTG, 2 months (M)	1.0121 ± 0.0533	1.0316 ± 0.0317	5.19	0.0004	0.7347	Yes
	APP vs NTG, 6 months (M)	0.9761 ± 0.0135	0.8986 ± 0.0635			0.3605	Yes (similar trend but not significant with lower n)
	APP vs NTG, 12 months (M)	1.0158 ± 0.0212	0.8564 ± 0.0429			0.0245	Yes
	APP vs NTG, 20 months (M)	1.0123 ± 0.0122	0.7908 ± 0.0485			0.0017	Yes
NET+ axon density (SLM)	APP vs NTG, 2 months (F)	0.9669 ± 0.0367	1.1971 ± 0.0213	7.387	<0.0001	<0.0001	Yes
	APP vs NTG, 6 months (F)	1.0130 ± 0.0271	1.0606 ± 0.0239			0.2829	Yes (similar trend but not significant with lower n)
	APP vs NTG, 12 months (F)	0.9774 ± 0.0330	1.0752 ± 0.0317			0.0773	Yes (similar trend but not significant with lower n)
	APP vs NTG, 20 months (F)	0.9621 ± 0.0284	1.0210 ± 0.0253			0.2829	Yes
	APP vs NTG, 2 months (M)	1.0397 ± 0.0173	1.2604 ± 0.0174	7.955	<0.0001	<0.0001	Yes
	APP vs NTG, 6 months (M)	0.9844 ± 0.0624	1.1368 ± 0.0280			0.006	Yes
	APP vs NTG, 12 months (M)	1.0271 ± 0.0287	1.0924 ± 0.0366			0.2663	Yes (similar trend but not significant with lower n)
	APP vs NTG, 20 months (M)	1.0455 ± 0.0220	1.0545 ± 0.0153			0.8383	Yes
NET+ axon density (CA3)	APP vs NTG, 2 months (F)	0.9930 ± 0.0145	0.9126 ± 0.0202	1.868	0.1008	0.1342	Yes
	APP vs NTG, 6 months (F)	1.0108 ± 0.0298	0.9733 ± 0.0257			0.6553	Yes
	APP vs NTG, 12 months (F)	1.0126 ± 0.0231	1.0009 ± 0.0128			0.7645	Yes
	APP vs NTG, 20 months (F)	0.9680 ± 0.0396	0.9375 ± 0.0287			0.6566	Yes
	APP vs NTG, 2 months (M)	1.0084 ± 0.0151	0.9802 ± 0.0196	0.729	0.6488	0.8195	Yes
	APP vs NTG, 6 months (M)	0.9871 ± 0.0212	0.9744 ± 0.0167			0.9304	Yes
	APP vs NTG, 12 months (M)	0.9849 ± 0.0153	0.9925 ± 0.0338			0.9304	Yes
	APP vs NTG, 20 months (M)	1.0384 ± 0.0375	0.9700 ± 0.0281			0.2316	Yes
NET+ axon density (CA1)	APP vs NTG, 2 months (F)	0.9775 ± 0.0426	0.7778 ± 0.0178	19.76	<0.0001	<0.0001	Yes
	APP vs NTG, 6 months (F)	1.0092 ± 0.0155	0.7281 ± 0.0308			<0.0001	Yes
	APP vs NTG, 12 months (F)	0.9892 ± 0.0252	0.7337 ± 0.0368			<0.0001	Yes
	APP vs NTG, 20 months (F)	0.9731 ± 0.0364	0.7189 ± 0.0265			<0.0001	Yes
	APP vs NTG, 2 months (M)	1.0270 ± 0.0255	0.7857 ± 0.0333	14.91	<0.0001	<0.0001	Yes
	APP vs NTG, 6 months (M)	0.9890 ± 0.0280	0.8128 ± 0.0391			0.0009	Yes
	APP vs NTG, 12 months (M)	1.0130 ± 0.0317	0.7765 ± 0.0422			<0.0001	Yes
	APP vs NTG, 20 months (M)	1.0323 ± 0.0359	0.7466 ± 0.0220			<0.0001	Yes
NET+ axon density (Cortex)	APP vs NTG, 2 months (F)	1.0149 ± 0.0365	0.9269 ± 0.0174	1.36	0.2489	0.166	Yes (similar trend but not significant with lower n)
	APP vs NTG, 6 months (F)	0.9986 ± 0.0312	1.0053 ± 0.0373			0.9511	Yes
	APP vs NTG, 12 months (F)	0.9613 ± 0.0278	0.9487 ± 0.0189			0.9511	Yes
	APP vs NTG, 20 months (F)	0.9970 ± 0.0319	0.9329 ± 0.0246			0.3606	Yes
	APP vs NTG, 2 months (M)	0.9821 ± 0.0457	0.9092 ± 0.0268	1.65	0.154	0.4019	Yes (similar trend but not significant with lower n)
	APP vs NTG, 6 months (M)	1.0017 ± 0.0425	0.9935 ± 0.0291			0.8649	Yes
	APP vs NTG, 12 months (M)	1.0465 ± 0.0148	1.0037 ± 0.0316			0.5872	Yes
	APP vs NTG, 20 months (M)	1.0036 ± 0.0415	0.9504 ± 0.0227			0.5832	Yes

## Sheet: Panels 2B-C, Combined
Panels 2B-C
Parameter (area)	Comparison, age	NTG (mean ± SEM)	APP (mean ± SEM)	P value
Skeletonized NET+ axon density (ML)	APP vs NTG, 2 months	1.000 ± 0.034	1.225 ± 0.034	<0.0001
	APP vs NTG, 6 months	1.000 ± 0.027	1.265 ± 0.040	<0.0001
	APP vs NTG, 12 months	1.000 ± 0.018	1.211 ± 0.019	<0.0001
	APP vs NTG, 20 months	1.000 ± 0.022	1.185 ± 0.024	<0.0001
Skeletonized NET+ axon density (CA1)	APP vs NTG, 2 months	1.000 ± 0.031	0.736 ± 0.021	<0.0001
	APP vs NTG, 6 months	1.000 ± 0.021	0.719 ± 0.026	<0.0001
	APP vs NTG, 12 months	1.000 ± 0.025	0.740 ± 0.026	<0.0001
	APP vs NTG, 20 months	1.000 ± 0.021	0.709 ± 0.016	<0.0001

## Sheet: Panels 2B-C, Sex-segregated
Panels 2B-C
Parameter (area)	Comparison, age (sex)	NTG (mean ± SEM)	APP (mean ± SEM)	P value	Similar to Combined F+M?
Skeletonized NET+ axon density (ML)	APP vs NTG, 2 months (F)	1.011 ± 0.045	1.158 ± 0.027	0.018	Yes
	APP vs NTG, 2 months (M)	0.986 ± 0.059	1.292 ± 0.032	0.001	Yes
	APP vs NTG, 6 months (F)	1.018 ± 0.047	1.229 ± 0.057	0.0172	Yes
	APP vs NTG, 6 months (M)	0.978 ± 0.022	1.316 ± 0.052	0.0003	Yes
	APP vs NTG, 12 months (F)	0.988 ± 0.028	1.198 ± 0.028	0.0005	Yes
	APP vs NTG, 12 months (M)	1.014 ± 0.022	1.223 ± 0.026	0.0002	Yes
	APP vs NTG, 20 months (F)	1.014 ± 0.032	1.211 ± 0.024	0.0006	Yes
	APP vs NTG, 20 months (M)	0.983 ± 0.032	1.160 ± 0.042	0.0108	Yes
Skeletonized NET+ axon density (CA1)	APP vs NTG, 2 months (F)	0.968 ± 0.046	0.722 ± 0.026	0.0009	Yes
	APP vs NTG, 2 months (M)	1.038 ± 0.037	0.751 ± 0.033	0.0003	Yes
	APP vs NTG, 6 months (F)	1.020 ± 0.022	0.698 ± 0.030	<0.0001	Yes
	APP vs NTG, 6 months (M)	0.976 ± 0.039	0.749 ± 0.046	0.0056	Yes
	APP vs NTG, 12 months (F)	1.005 ± 0.031	0.716 ± 0.030	<0.0001	Yes
	APP vs NTG, 12 months (M)	0.994 ± 0.044	0.759 ± 0.042	0.0038	Yes
	APP vs NTG, 20 months (F)	0.993 ± 0.033	0.708 ± 0.024	<0.0001	Yes
	APP vs NTG, 20 months (M)	1.008 ± 0.027	0.710 ± 0.023	<0.0001	Yes

## Sheet: Panel 3B, Combined
Panel 3B
Parameter (area)	Comparison, age	NTG (mean ± SEM)	APP (mean ± SEM)	P value
Number of TH-positive cells (LC)	APP vs NTG, 2 months	200.13 ± 22.99	196.17 ± 12.00	0.8693
	APP vs NTG, 6 months	221.00 ± 13.18	197.64 ± 18.27	0.3122
	APP vs NTG, 12 months	205.89 ± 14.52	172.89 ± 13.76	0.1184
	APP vs NTG, 20 months	217.09 ± 12.90	203.83 ± 22.15	0.6188

## Sheet: Panel 3B, Sex-segregated
Panel 3B
Parameter (area)	Comparison, age (sex)	NTG (mean ± SEM)	APP (mean ± SEM)	P value	Similar to Combined F+M?
Number of TH-positive cells (LC)	APP vs NTG, 2 months (F)	180.33 ± 24.55	180.33 ± 13.99	>0.9999	Yes
	APP vs NTG, 2 months (M)	259.50 ± 32.50	212.00 ± 18.36	N too small (2)	-
	APP vs NTG, 6 months (F)	231.17 ± 14.73	225.17 ± 19.70	0.8122	Yes
	APP vs NTG, 6 months (M)	208.80 ± 23.72	164.60 ± 27.46	0.2579	Yes
	APP vs NTG, 12 months (F)	200.75 ± 17.38	179.75 ± 29.70	0.5641	Yes
	APP vs NTG, 12 months (M)	210.00 ± 23.83	167.40 ± 11.62	0.1468	Yes
	APP vs NTG, 20 months (F)	215.67 ± 22.30	206.17 ± 32.45	0.8142	Yes
	APP vs NTG, 20 months (M)	218.80 ± 12.95	201.50 ± 33.22	0.6641	Yes

## Sheet: Panels 4A-H, Combined
Panels 4A-H
Parameter (area)	Genotype (age)	2 months (mean ± SEM)	6 months (mean ± SEM)	12 months (mean ± SEM)	20 months (mean ± SEM)	F value (ANOVA)	P value (ANOVA)
NET+ axon density (Hilus)	NTG (2, 6, 12, 20 months)	39.51 ± 0.44%	37.73 ± 0.68%	40.32 ± 0.90%	38.83 ± 0.82%	2.227	0.0999
	APP (2, 6, 12, 20 months)	43.07 ± 0.66%	40.33 ± 0.82%	40.45 ± 1.14%	38.10 ± 0.88%	5.437	0.0029
NET+ axon density (GCL)	NTG (2, 6, 12, 20 months)	15.02 ± 0.41%	18.49 ± 0.47%	20.19 ± 0.30%	20.29 ± 0.47%	34.78	<0.0001
	APP (2, 6, 12, 20 months)	14.66 ± 0.41%	16.68 ± 0.62%	17.51 ± 0.53%	16.71 ± 0.64%	4.737	0.0061
NET+ axon density (ML)	NTG (2, 6, 12, 20 months)	23.67 ± 0.47%	24.19 ± 0.49%	26.69 ± 0.41%	26.40 ± 0.53%	10.27	<0.0001
	APP (2, 6, 12, 20 months)	29.36 ± 0.60%	30.61 ± 0.69%	32.09 ± 0.63%	32.31 ± 0.79%	4.091	0.0122
NET+ axon density (SLM)	NTG (2, 6, 12, 20 months)	32.08 ± 0.76%	33.74 ± 1.03%	33.47 ± 0.75%	32.52 ± 0.71%	0.9019	0.4487
	APP (2, 6, 12, 20 months)	39.42 ± 0.52%	36.85 ± 0.70%	36.30 ± 0.79%	33.75 ± 0.49%	13.99	<0.0001
NET+ axon density (CA1)	NTG (2, 6, 12, 20 months)	24.12 ± 0.63%	24.71 ± 0.36%	24.89 ± 0.48%	23.39 ± 0.61%	1.628	0.1981
	APP (2, 6, 12, 20 months)	18.85 ± 0.43%	18.86 ± 0.65%	18.84 ± 0.69%	17.14 ± 0.40%	2.442	0.0771
NET+ axon density (CA3)	NTG (2, 6, 12, 20 months)	30.47 ± 0.31%	30.12 ± 0.55%	31.93 ± 0.46%	30.17 ± 0.86%	2.154	0.1086
	APP (2, 6, 12, 20 months)	28.84 ± 0.51%	29.33 ± 0.48%	31.81 ± 0.59%	28.78 ± 0.60%	6.636	0.0009
NET+ axon density (Cortex)	NTG (2, 6, 12, 20 months)	25.02 ± 0.69%	25.67 ± 0.63%	29.05 ± 0.60%	27.02 ± 0.66%	7.586	0.0004
	APP (2, 6, 12, 20 months)	22.97 ± 0.39%	25.68 ± 0.62%	28.43 ± 0.59%	25.44 ± 0.44%	18.43	<0.0001
Number of TH-positive cells (LC)	NTG (2, 6, 12, 20 months)	200.13 ± 22.99	221.00 ± 13.18	205.89 ± 14.52	217.09 ± 12.90	0.3747	0.7717
	APP (2, 6, 12, 20 months)	196.17 ± 12.00	197.64 ± 18.27	172.89 ± 13.76	203.83 ± 22.15	0.5341	0.6616

## Sheet: Panels 4A-H, Sex-segregated
Panels 4A-H
Parameter (area)	Genotype (age; sex)	2 months (mean ± SEM)	6 months (mean ± SEM)	12 months (mean ± SEM)	20 months (mean ± SEM)	F value (ANOVA)	P value (ANOVA)	Similar to Combined F+M?
NET+ axon density (Hilus)	NTG (2, 6, 12, 20 months; F)	39.22 ± 0.66%	38.42 ± 1.04%	39.57 ± 1.52%	38.17 ± 1.33%	0.3097	0.8181	Yes
	NTG (2, 6, 12, 20 months; M)	39.86 ± 0.61%	36.90 ± 0.81%	41.22 ± 0.79%	39.63 ± 0.86%	5.463	0.0089	No (slightly reduced density at 6 months of age became significant)
	APP (2, 6, 12, 20 months; F)	42.17 ± 0.94%	40.13 ± 0.70%	40.45 ± 1.33%	37.67 ± 1.15%	3.377	0.0386	Yes
	APP (2, 6, 12, 20 months; M)	43.96 ± 0.85%	40.60 ± 1.84%	40.44 ± 1.90%	38.52 ± 1.43%	2.258	0.1147	Yes (similar trend but not significant with lower n)
NET+ axon density (GCL)	NTG (2, 6, 12, 20 months; F)	14.86 ± 0.43%	18.85 ± 0.84%	19.93 ± 0.42%	20.09 ± 0.87%	13.17	<0.0001	Yes
	NTG (2, 6, 12, 20 months; M)	15.20 ± 0.80%	18.04 ± 0.25%	20.51 ± 0.43%	20.54 ± 0.25%	27.17	<0.0001	Yes
	APP (2, 6, 12, 20 months; F)	13.82 ± 0.49%	16.73 ± 0.75%	17.78 ± 0.64%	17.37 ± 0.80%	6.452	0.0031	Yes
	APP (2, 6, 12, 20 months; M)	15.49 ± 0.48%	16.61 ± 1.17%	17.29 ± 0.87%	16.05 ± 0.98%	0.7856	0.5167	Yes (similar trend but not significant with lower n)
NET+ axon density (ML)	NTG (2, 6, 12, 20 months; F)	23.60 ± 0.34%	24.38 ± 0.86%	25.88 ± 0.48%	25.92 ± 0.70%	3.364	0.039	Yes
	NTG (2, 6, 12, 20 months; M)	23.74 ± 1.01%	23.97 ± 0.45%	27.65 ± 0.42%	26.98 ± 0.80%	7.926	0.0018	Yes
	APP (2, 6, 12, 20 months; F)	27.96 ± 0.69%	29.51 ± 0.94%	31.46 ± 1.03%	31.98 ± 1.07%	3.764	0.0272	Yes
	APP (2, 6, 12, 20 months; M)	30.76 ± 0.57%	32.14 ± 0.56%	32.61 ± 0.80%	32.64 ± 1.24%	1.095	0.3755	Yes (similar trend but not significant with lower n)
NET+ axon density (SLM)	NTG (2, 6, 12, 20 months; F)	31.02 ± 1.18%	34.18 ± 0.91%	32.72 ± 1.11%	31.28 ± 0.92%	1.971	0.1509	Yes
	NTG (2, 6, 12, 20 months; M)	33.36 ± 0.55%	33.21 ± 2.11%	34.38 ± 0.96%	34.00 ± 0.72%	0.1943	0.8987	Yes
	APP (2, 6, 12, 20 months; F)	38.41 ± 0.68%	35.78 ± 0.81%	35.99 ± 1.06%	33.20 ± 0.82%	6.448	0.0031	Yes
	APP (2, 6, 12, 20 months; M)	40.44 ± 0.56%	38.35 ± 0.95%	36.57 ± 1.22%	34.29 ± 0.50%	9.727	0.0004	Yes
NET+ axon density (CA1)	NTG (2, 6, 12, 20 months; F)	23.57 ± 1.03%	24.93 ± 0.38%	24.62 ± 0.63%	22.76 ± 0.85%	1.711	0.1969	Yes
	NTG (2, 6, 12, 20 months; M)	24.77 ± 0.62%	24.43 ± 0.69%	25.21 ± 0.79%	24.14 ± 0.84%	0.3869	0.764	Yes
	APP (2, 6, 12, 20 months; F)	18.76 ± 0.43%	17.99 ± 0.76%	18.26 ± 0.92%	16.81 ± 0.62%	1.392	0.2742	Yes
	APP (2, 6, 12, 20 months; M)	18.95 ± 0.80%	20.08 ± 0.97%	19.33 ± 1.05%	17.46 ± 0.51%	1.646	0.2123	Yes
NET+ axon density (CA3)	NTG (2, 6, 12, 20 months; F)	30.26 ± 0.44%	30.45 ± 0.90%	32.33 ± 0.74%	29.21 ± 1.19%	2.276	0.1109	Yes
	NTG (2, 6, 12, 20 months; M)	30.73 ± 0.46%	29.73 ± 0.64%	31.45 ± 0.49%	31.33 ± 1.13%	1.153	0.3582	Yes
	APP (2, 6, 12, 20 months; F)	27.81 ± 0.61%	29.32 ± 0.77%	31.96 ± 0.41%	28.29 ± 0.87%	5.853	0.0049	Yes
	APP (2, 6, 12, 20 months; M)	29.87 ± 0.60%	29.35 ± 0.50%	31.69 ± 1.08%	29.27 ± 0.85%	1.965	0.1534	Yes (similar trend but not significant with lower n)
NET+ axon density (Cortex)	NTG (2, 6, 12, 20 months; F)	25.40 ± 0.91%	25.64 ± 0.80%	27.93 ± 0.81%	26.94 ± 0.86%	1.945	0.1549	Yes (similar trend but not significant with lower n)
	NTG (2, 6, 12, 20 months; M)	24.58 ± 1.14%	25.72 ± 1.09%	30.40 ± 0.43%	27.12 ± 1.12%	6.46	0.0045	Yes
	APP (2, 6, 12, 20 months; F)	23.19 ± 0.44%	25.81 ± 0.96%	27.56 ± 0.55%	25.20 ± 0.67%	5.652	0.0057	Yes
	APP (2, 6, 12, 20 months; M)	22.75 ± 0.67%	25.51 ± 0.75%	29.16 ± 0.92%	25.68 ± 0.61%	12.82	<0.0001	Yes
Number of TH-positive cells (LC)	NTG (2, 6, 12, 20 months; F)	180.33 ± 24.55	231.17 ± 14.73	200.75 ± 17.38	215.67 ± 22.30	1.165	0.3507	Yes
	NTG (2, 6, 12, 20 months; M)	259.5 ± 32.50 (N = 2)	208.80 ± 23.72	210.00 ± 23.83	218.80 ± 12.95	0.6469	0.5986	Yes
	APP (2, 6, 12, 20 months; F)	180.33 ± 13.99	225.17 ± 19.70	179.75 ± 29.70	206.17 ± 32.45	0.8025	0.5086	Yes
	APP (2, 6, 12, 20 months; M)	212.00 ± 18.36	164.60 ± 27.46	167.40 ± 11.62	201.50 ± 33.22	0.9253	0.4487	Yes

## Sheet: Panels 5B-E, Suppl 1, Combined
Panels 5B-C
Parameter (area)	Comparison and age	APP 12 months (mean ± SEM)	APP 20 months (mean ± SEM)	P value
Area covered by amyloid-β plaques (Cortex)	APP 12 months vs APP 20 months	2.21 ± 0.26%	9.68 ± 0.93%	<0.0001
Area covered by amyloid-β plaques (Hippocampus)	APP 12 months vs APP 20 months	6.85 ± 0.54%	11.40 ± 0.69%	<0.0001
Panels 5D-E
Parameter	Area (NET+ axon density)	Area (amyloid-β plaque density)	Age	Slope	R-squared value	P value
Relationship between Area covered by amyloid-β plaques and NET+ axon density	Cortex	Cortex	12 months	0.0763	0.001	0.9305
			20 months	-0.0373	0.0063	0.806
	ML	Hippocampus	12 months	-0.6384	0.2765	0.1185
			20 months	-0.2313	0.041	0.5281
	CA1	Hippocampus	12 months	-0.5546	0.152	0.2654
			20 months	0.0734	0.0163	0.6929
Panels Suppl 1A-B
Parameter	Area (NET+ axon density)	Area (amyloid-β plaque density)	Age	Slope	R-squared value	P value
Relationship between Area covered by amyloid-β plaques and NET+ axon density	Hilus	Hippocampus	12 months	-0.9192	0.1534	0.2631
			20 months	0.286	0.0498	0.4855
	GCL	Hippocampus	12 months	-0.4749	0.241	0.1497
			20 months	0.1894	0.0421	0.5222
	SLM	Hippocampus	12 months	-0.4799	0.0913	0.3962
			20 months	0.1292	0.0335	0.5689
	CA3	Hippocampus	12 months	0.1544	0.016	0.728
			20 months	-0.0015	<0.0001	0.9959

## Sheet: Panels 5B-E, Suppl 1, Sex-segr.
Panels 5B-C
Parameter (area)	Comparison and age (sex)	APP 12 months (mean ± SEM)	APP 20 months (mean ± SEM)	P value	Similar to Combined F+M?
Area covered by amyloid-β plaques (Cortex)	APP 12 months vs APP 20 months (F)	2.44 ± 0.59%	10.88 ± 1.58%	0.0095	Yes
	APP 12 months vs APP 20 months (M)	2.06 ± 0.24%	8.48 ± 0.87%	0.0022	Yes
Area covered by amyloid-β plaques (Hippocampus)	APP 12 months vs APP 20 months (F)	8.02 ± 0.93%	12.49 ± 1.12%	0.0221	Yes
	APP 12 months vs APP 20 months (M)	6.06 ± 0.46%	10.31 ± 0.60%	0.0002	Yes
Panels 5D-E
Parameter	Area (NET+ axon density)	Area (amyloid-β plaque density)	Age (sex)	Slope	R-squared value	P value	Similar to Combined F+M?
Relationship between Area covered by amyloid-β plaques and NET+ axon density	Cortex	Cortex	12 months (F)	0.4209	0.1302	0.2993	Yes
			12 months (M)	0.0361	<0.0001	0.9858	Yes
			20 months (F)	0.0579	0.0188	0.7956	Yes
			20 months (M)	-0.229	0.1054	0.5302	Yes
	ML	Hippocampus	12 months (F)	-0.6275	0.3839	0.3804	Yes
			12 months (M)	-0.1881	0.0116	0.8389	Yes
			20 months (F)	-0.1564	0.0268	0.7566	Yes
			20 months (M)	-0.3983	0.0369	0.7156	Yes
	CA1	Hippocampus	12 months (F)	-1.1694	0.8488	0.0787	Yes
			12 months (M)	0.4046	0.0308	0.7393	Yes
			20 months (F)	0.3363	0.3678	0.2018	Yes
			20 months (M)	-0.3558	0.1712	0.8265	Yes
Panels Suppl 1A-B
Parameter	Area (NET+ axon density)	Area (amyloid-β plaque density)	Age (sex)	Slope	R-squared value	P value	Similar to Combined F+M?
Relationship between Area covered by amyloid-β plaques and NET+ axon density	Hilus	Hippocampus	12 months (F)	-1.1898	0.4318	0.3429	Yes
			12 months (M)	-1.632	0.1538	0.4419	Yes
			20 months (F)	0.7239	0.4957	0.1184	Yes
			20 months (M)	-0.3486	0.0214	0.7822	Yes
	GCL	Hippocampus	12 months (F)	-0.2609	0.4235	0.3492	Yes
			12 months (M)	-1.4715	0.6009	0.0701	Yes
			20 months (F)	0.2457	0.1194	0.5425	Yes
			20 months (M)	-0.5648	0.1176	0.5057	Yes
	SLM	Hippocampus	12 months (F)	-1.0777	0.6983	0.1644	Yes
			12 months (M)	0.6304	0.0551	0.2333	Yes
			20 months (F)	0.4587	0.3909	0.1844	Yes
			20 months (M)	-0.1876	0.0511	0.6666	Yes
	CA3	Hippocampus	12 months (F)	-0.1008	0.0332	0.8179	Yes
			12 months (M)	0.537	0.0513	0.6662	Yes
			20 months (F)	0.2314	0.0893	0.5652	Yes
			20 months (M)	-0.2205	0.0242	0.7684	Yes
